# Supplementary material for: Selective Voltammetric Sensor for the Simultaneous Quantification of Tartrazine and Brilliant Blue FCF
Source: Sensors (Basel). 2023 Jan 17;23(3):1094. doi: 10.3390/s23031094 (PMC9920251; doi:10.3390/s23031094)
Supplement: Supplementary file 1 [file sensors-23-01094-s001.zip]

Archive with 1 entries (1 files):
- sensors-2130226-supplementary.pdf
